# Supplementary material for: Arthrodesis of the interphalangeal joints of the hand by two-dimensional intraosseous wiring
Source: BMC Musculoskelet Disord. 2023 Oct 25;24:843. doi: 10.1186/s12891-023-06972-z (PMC10601124; doi:10.1186/s12891-023-06972-z)
Supplement: Supplementary file 1 — Supplementary Material 1 [file 12891_2023_6972_MOESM1_ESM.xlsx]

## Sheet: Sheet1
Patient No.	Age	Gender	Lt. and Rt.	Finger	Diagnosis	Joint	Correction loss		Union	Days to bone union	Complications	Steroid use
							AP(+ : radial, - : ulnar)	LAT(+ : palmar, - : dorsal)
1	85	M	Rt.	Index	OA	DIP	0	-1	○	78	ー	×
2	61	F	Lt.	thumb	OA	IP	-1	-3	○	72	ー	○(4mg)
3	64	F	Rt.	thumb	RA	IP	2	0	○	93	ー	×
4	58	F	Rt.	Index	RA	PIP	-2	-1	○	83	ー	○(2mg)
5	77	F	Rt.	middle	OA	DIP	0	1	○	305	ー
6	54	F	Lt.	thumb	RA	IP	0	0	○	76	ー	○(5mg)
7	58		Rt.	thumb	RA	IP	1	6	○	174	ー
8	68	F	Rt.	thumb	RA	IP	1	6	○	308	ー	○(4mg)
9	70	F	Rt.	thumb	RA	IP	-1	-1	○	947	ー	○
10	69	F	Rt.	Index	OA	DIP	-4	0	○	170	ー	×
11	24	M	Rt.	Index	post-traumatic	DIP	-2	1	○	59	ー	×
12			Rt.	Index	post-traumatic	PIP	3	2	○	143	ー
13	71	F	Rt.	middle	OA	DIP	-2	0	○	135	ー	×
14	68	F	Lt.	thumb	RA	IP	ー	ー	×	−	nail deformity	○
15			Lt.	Index	RA mutilans	DIP	-3	-3	○	107	ー
16			Lt.	middle	RA mutilans	DIP	2	0	○	107	ー
17	54	M	Lt.	Index	OA	PIP	0	8	○	93	ー	×
18	69	F	Rt.	Index	OA	PIP	0	1	○	94	wire irritation	×
19	71		Rt.	ring	OA	DIP	1	0	○	302	ー
20	66	F	Rt.	Index	post-traumatic	DIP	0	0	○	45	ー	○(3mg)
21	73	F	Lt.	little	OA	PIP	2	-2	○	297	ー	×
22	58	F	Rt.	middle	RA	PIP	1	2	○	86	ー	×
23			Rt.	ring	RA	PIP	1	1	○	86	ー
24	59		Lt.	ring	RA	PIP	0	0	○	94	ー
25			Lt.	little	RA	PIP	-1	0	○	94	ー
26	69	F	Rt.	thumb	RA	IP	-2	1	○	92	ー	○(5mg)
27	70		Lt.	thumb	RA	IP	2	-1	○	87	ー
28	62	F	Rt.	thumb	RA	IP	0	2	○	164	ー	○(4mg)
29	62	F	Lt.	thumb	RA	IP	1	0	○	107	ー	○(2mg)
30	53	F	Rt.	thumb	RA	IP	-1	2	○	59	ー	×
31	78	F	Rt.	thumb	OA	IP	0	-5	○	105	nail deformity	○(3mg)
32	79		Rt.	Index	OA	DIP	0	0	○	323	ー
33	56	F	Lt.	middle	OA	DIP	1	6	○	164	ー	×
34	78	M	Lt.	thumb	RA	IP	1	1	○	73	ー	×
35			Rt.	thumb	RA	IP	0	3	○	104	ー
36	72	F	Lt.	thumb	OA	IP	0	-2	○	76	ー	×
37	69	F	Lt.	thumb	RA	IP	-1	-1	○	97	ー	○
38	67	F	Rt.	ring	OA	DIP	1	-1	○	87	wire irritation	×
39	68		Lt.	Index	OA	DIP	-2	-2	○	73	ー
40			Lt.	middle	OA	DIP	1	-2	○	73	ー
41			Lt.	ring	OA	DIP	-1	0	○	73	ー
42	76	F	Rt.	thumb	RA	IP	0	0	○	38	ー	○(2mg)
43	84	F	Rt.	thumb	post-traumatic	IP	0	0	○	140	ー	×
